# Supplementary material for: Integrated omics study of lipid droplets from Plasmodiophora brassicae
Source: Sci Rep. 2016 Nov 22;6:36965. doi: 10.1038/srep36965 (PMC5118790; doi:10.1038/srep36965)
Supplement: Supplementary FigureS1–3 [file srep36965-s1.zip]

Archive with 1 entries (1 files):
- supplementary FigureS1-3.pptx
